# Supplementary material for: A Pool of Bacterium-like Particles Displaying African Swine Fever Virus Antigens Induces Both Humoral and Cellular Immune Responses in Pigs
Source: Vaccines (Basel). 2024 Dec 24;13(1):5. doi: 10.3390/vaccines13010005 (PMC11769380; doi:10.3390/vaccines13010005)
Supplement: Supplementary file 1 [file vaccines-13-00005-s001.zip]

Archive with 1 entries (1 files):
- vaccines-3356592-supplementary.pdf
